# Supplementary material for: Intramale variation in sperm size: functional significance in a polygynous mammal
Source: PeerJ. 2015 Dec 8;3:e1478. doi: 10.7717/peerj.1478 (PMC4675104; doi:10.7717/peerj.1478)
Supplement: Data S1 [file peerj-03-1478-s002.xlsx]

## Sheet: testes mass and sperm traits
SAMPLE ID	TESTES MASS (g)	SPERM NUMBER (mill)	VAP (μm/s)	VCL (μm/s)	VSL (μm/s)	PM (%)	NM (%)
1	91.95	1576.4	96.5192	142.167	61.6081	24.9499	83
2	78.89	1239.96	114.746	175.571	68.6215	19.1093	77
3	58.02	1632.51	86.7318	143.315	53.4471	20.935	90
4	48.39	1640.94	112.32	142.419	90.8994	41.7112	92.5
5	53.6	1505.17	98.5328	147.926	68.5319	33.9155	85
6	67.59	1507.73	97.1756	165.135	61.9561	21.9254	82.5
7	66.33	401.991	115.643	143.815	93.5257	55.9252	74
8	105	1254.31	119.48	178.008	84.1623	36.8658	97
9	47.55	527.333	93.7996	142.347	62.812	29.527	91
10	47.49	278.833	103.336	160.289	69.8762	32.6268	75
11	51.21	837.505	106.527	129.195	86.4397	54.811	84
12	119.52	1889.47	119.708	179.144	87.1145	42.7625	87.5
13	165.51	1157.32	100.609	152.919	67.8119	30.787	96
14	105.35	1134.36	94.6354	144.845	65.6074	33.722	95.5
15	120.24	1467.58	99.5699	160.713	67.9078	31.7824	90
16	124.45	897.458	99.0384	150.648	69.3596	35.7718	86
17	154.29	1595.78	113.679	166.521	81.81	38.1786	84.5
VAP= average path velocity
VCL= curvilinear velocity
VSL= straight linear velocity
PM= progressive motility
NM= normal morphology

## Sheet: sperm measures
SAMPLE ID	SPERM_ID	TSL	HW	HL	HA	HP	HE	FL	MPL	PPL
1	1	66.389	5.162	9.06	36.7313	22.7614	1.75513	57.329	12.358	44.971
	2	65.49	5.119	8.884	35.7177	22.3952	1.7355	56.606	12.455	44.151
	3	65.599	5.064	9.183	36.5231	22.8493	1.81339	56.416	12.081	44.335
	4	65.342	4.863	9.409	35.9367	22.9907	1.93481	55.933	12.138	43.795
	5	64.489	5.242	8.995	37.0329	22.7536	1.71595	55.494	11.818	43.676
	6	65.795	5.318	8.807	36.7846	22.5272	1.65607	56.988	12.522	44.466
	7	63.342	5.173	8.241	33.4821	21.3471	1.59308	55.101	12.093	43.008
	8	66.254	5.181	8.998	36.6142	22.6777	1.73673	57.256	12.02	45.236
	9	64.909	5.194	9.337	38.089	23.2915	1.79765	55.572	11.825	43.747
	10	64.673	5.149	8.483	34.3054	21.7345	1.6475	56.19	12.098	44.092
	11	66.644	5.016	8.948	35.2512	22.3716	1.78389	57.696	12.339	45.357
	12	65.379	4.935	8.988	34.8369	22.336	1.82128	56.391	11.971	44.42
	13	65.408	5.204	9.116	37.259	22.9155	1.75173	56.292	12.573	43.719
	14	65.38	5.159	8.747	35.4417	22.2086	1.69548	56.633	12.233	44.4
	15	64.878	5.288	9.143	37.9726	23.0744	1.72901	55.735	12.118	43.617
	16	64.74	5.094	8.896	35.5913	22.3831	1.74637	55.844	11.912	43.932
	17	66.127	5.364	8.864	37.3429	22.6887	1.6525	57.263	12.303	44.96
	18	62.944	5.035	9.015	35.6496	22.5147	1.79047	53.929	12.158	41.771
	19	65.854	4.975	9.525	37.2176	23.3407	1.91457	56.329	12.186	44.143
	20	64.463	4.917	8.824	34.0765	22.0228	1.79459	55.639	12.357	43.282
	21	64.492	5.352	8.397	35.2964	21.8625	1.56895	56.095	11.916	44.179
	22	65.471	5.067	9.213	36.6642	22.9062	1.81824	56.258	11.924	44.334
	23	64.913	4.779	8.994	33.7582	22.1441	1.88198	55.919	12.372	43.547
	24	65.481	5.245	8.959	36.9058	22.6946	1.7081	56.522	12.256	44.266
	25	66.401	5.314	8.757	36.5483	22.4348	1.64791	57.644	11.586	46.058
2	1	66.899	5.467	8.692	37.3215	22.5303	1.5899	58.207	11.82	46.387
	2	66.68	5.746	8.6	38.8109	22.7582	1.49669	58.08	11.72	46.36
	3	66.781	5.268	8.528	35.2844	21.9743	1.61883	58.253	12.666	45.587
	4	65.647	5.141	8.619	34.8012	21.9608	1.67652	57.028	12.286	44.742
	5	67.016	5.223	8.136	33.375	21.2345	1.55773	58.88	11.7	47.18
	6	67.867	5.388	8.792	37.2053	22.596	1.63177	59.075	12.052	47.023
	7	66.817	5.532	8.526	37.044	22.3334	1.54121	58.291	12.165	46.126
	8	67.299	5.384	9.139	38.645	23.1955	1.69744	58.16	11.793	46.367
	9	67.707	5.462	8.995	38.5872	23.0493	1.64683	58.712	11.985	46.727
	10	67.408	5.524	8.898	38.6043	22.9651	1.61079	58.51	12.003	46.507
	11	66.286	5.454	8.549	36.6202	22.2653	1.56747	57.737	12.172	45.565
	12	67.178	5.459	8.887	38.1029	22.8575	1.62795	58.291	12.107	46.184
	13	67.687	5.305	9.345	38.9363	23.4518	1.76155	58.342	11.832	46.51
	14	66.271	4.967	8.5	33.1591	21.5195	1.71129	57.771	12.125	45.646
	15	67.796	5.432	8.598	36.6815	22.3197	1.58284	59.198	12.315	46.883
	16	66.561	5.268	8.951	37.0346	22.7114	1.69913	57.61	11.7	45.91
	17	67.826	5.68	8.775	39.1458	22.9668	1.54489	59.051	11.746	47.305
	18	65.663	5.095	8.568	34.2857	21.8099	1.68165	57.095	11.7	45.395
	19	65.867	5.189	8.823	35.9575	22.3817	1.70033	57.044	11.543	45.501
	20	66.579	5.212	8.781	35.945	22.3391	1.68477	57.798	12.281	45.517
	21	67.36	4.969	9.018	35.194	22.4335	1.81485	58.342	12.004	46.338
	22	66.98	5.526	9.061	39.3257	23.2509	1.6397	57.919	11.785	46.134
	23	65.558	5.487	8.662	37.3287	22.5059	1.57864	56.896	11.928	44.968
	24	68.685	5.312	9.562	39.893	23.8434	1.80008	59.123	11.931	47.192
	25	67.47	5.734	9.135	41.1392	23.6627	1.59313	58.335	12.099	46.236
3	1	62.823	5.304	8.787	36.6045	22.4735	1.65667	54.036	12.195	41.841
	2	65.668	5.288	8.804	36.5646	22.4815	1.6649	56.864	12.561	44.303
	3	66.138	5.195	8.791	35.8685	22.3338	1.6922	57.347	12.841	44.506
	4	65.663	5.329	8.445	35.3456	21.9139	1.58473	57.218	12.117	45.101
	5	65.211	5.9	8.244	38.2015	22.3702	1.39729	56.967	11.668	45.299
	6	66.155	5.574	8.937	39.1245	23.1009	1.60334	57.218	12.252	44.966
	7	67.401	5.24	8.909	36.6649	22.6004	1.70019	58.492	12.328	46.164
	8	66.614	5.345	8.821	37.0301	22.5881	1.65033	57.793	12.374	45.419
	9	62.107	5.525	8.57	37.188	22.3995	1.55113	53.537	11.781	41.756
	10	66.772	5.195	9.169	37.4108	22.9968	1.76497	57.603	11.735	45.868
	11	65.751	5.244	9.072	37.3642	22.8913	1.72998	56.679	12.271	44.408
	12	66.493	5.642	8.292	36.7436	22.0858	1.46969	58.201	12.605	45.596
	13	64.521	5.501	8.348	36.0673	21.9844	1.51754	56.173	12.39	43.783
	14	64.636	5.275	8.369	34.6726	21.7084	1.58654	56.267	12.581	43.686
	15	65.824	5.003	8.714	34.2403	21.9427	1.74175	57.11	12.481	44.629
	16	66.446	4.925	8.713	33.7026	21.8377	1.76914	57.733	12.749	44.984
	17	68.192	5.195	9.039	36.8804	22.7683	1.73994	59.153	12.002	47.151
	18	67.312	4.917	8.841	34.1422	22.0528	1.79805	58.471	13.124	45.347
	19	65.152	5.016	8.666	34.1402	21.8757	1.72767	56.486	12.652	43.834
	20	64.582	4.897	8.628	33.1841	21.6511	1.7619	55.954	12.008	43.946
	21	67.045	5.481	8.88	38.2263	22.8752	1.62014	58.165	12.199	45.966
	22	65.087	5.387	8.782	37.1561	22.5772	1.63022	56.305	12.075	44.23
	23	66.536	5.428	8.737	37.2471	22.5549	1.60962	57.799	12.06	45.739
	24	64.691	5.214	8.648	35.4141	22.1097	1.65861	56.043	12.13	43.913
	25	63.747	5.009	9.029	35.5206	22.5053	1.80256	54.718	12.268	42.45
4	1	65.622	5.243	9.115	37.5341	22.9654	1.73851	56.507	12.689	43.818
	2	64.753	5.304	8.455	35.2214	21.8969	1.59408	56.298	12.472	43.826
	3	65.578	4.955	8.78	34.1687	21.9952	1.77195	56.798	12.276	44.522
	4	64.71	4.812	8.907	33.6625	22.0325	1.851	55.803	12.261	43.542
	5	65.2	5.084	8.879	35.4535	22.34	1.74646	56.321	12.676	43.645
	6	65.052	4.698	8.819	32.5404	21.7287	1.87718	56.233	12.677	43.556
	7	64.444	4.974	8.517	33.2723	21.5586	1.7123	55.927	12.541	43.386
	8	65.886	4.873	9.176	35.1188	22.5887	1.88303	56.71	12.35	44.36
	9	66.165	4.903	9.008	34.6881	22.3297	1.83724	57.157	13.074	44.083
	10	64.718	4.925	8.688	33.6059	21.7937	1.76406	56.03	12.93	43.1
	11	64.228	4.925	8.719	33.7258	21.8483	1.77036	55.509	12.67	42.839
	12	65.369	5.143	8.875	35.8488	22.4113	1.72565	56.494	12.885	43.609
	13	65.453	4.917	8.846	34.1615	22.0616	1.79906	56.607	12.812	43.795
	14	64.937	4.892	8.553	32.8621	21.5127	1.74836	56.384	12.792	43.592
	15	64.064	4.753	8.91	33.261	21.9614	1.87461	55.154	12.485	42.669
	16	65.008	5.123	8.788	35.3594	22.2322	1.7154	56.22	12.685	43.535
	17	63.332	4.753	8.74	32.6264	21.6599	1.83884	54.592	12.071	42.521
	18	63.563	4.772	8.774	32.8843	21.7449	1.83864	54.789	12.681	42.108
	19	64.793	4.79	9.019	33.93	22.2027	1.88288	55.774	12.768	43.006
	20	63.324	4.827	8.203	31.0985	20.8124	1.6994	55.121	12.5	42.621
	21	64.817	5.138	8.843	35.6848	22.3486	1.7211	55.974	13.064	42.91
	22	64.362	4.854	8.616	32.847	21.5733	1.77503	55.746	12.765	42.981
	23	65.419	5.094	8.786	35.1512	22.19	1.72477	56.633	12.625	44.008
	24	65.682	4.915	9.093	35.1011	22.4958	1.85005	56.589	12.599	43.99
	25	64.836	4.508	8.903	31.5217	21.6354	1.97493	55.933	12.347	43.586
5	1	64.48	5.102	8.511	34.1044	21.7198	1.66817	55.969	12.359	43.61
	2	63.955	5.363	8.722	36.7379	22.4404	1.62633	55.233	13.042	42.191
	3	65.224	5.161	9.087	36.8336	22.8076	1.76071	56.137	12.797	43.34
	4	65.779	4.935	9.016	34.9455	22.3855	1.82695	56.763	12.182	44.581
	5	65.041	5.143	8.455	34.1523	21.6777	1.64398	56.586	13.161	43.425
	6	62.647	4.812	8.738	33.0238	21.7334	1.81588	53.909	12.691	41.218
	7	63.748	5.318	8.428	35.2016	21.8694	1.58481	55.32	12.145	43.175
	8	65.163	5.232	9.003	36.9952	22.7543	1.72076	56.16	12.823	43.337
	9	64.411	5.251	8.451	34.853	21.8175	1.60941	55.96	11.935	44.025
	10	64.009	5.196	8.683	35.4347	22.1465	1.67109	55.326	12.165	43.161
	11	64.554	5.102	8.789	35.2184	22.2059	1.72266	55.765	12.104	43.661
	12	63.294	5.186	8.199	33.3951	21.2923	1.58099	55.095	12.818	42.277
	13	64.065	4.927	8.704	33.6815	21.8245	1.76659	55.361	12.263	43.098
	14	64.669	5.325	8.973	37.5273	22.8263	1.68507	55.696	12.028	43.668
	15	62.621	4.852	8.257	31.4654	20.9404	1.70177	54.364	13.49	40.874
	16	61.38	5.016	7.985	31.4574	20.6891	1.59191	53.395	12.109	41.286
	17	64.481	5.038	8.875	35.1169	22.272	1.76161	55.606	12.48	43.126
	18	64.362	5.346	8.51	35.7313	22.0496	1.59184	55.852	12.267	43.585
	19	64.918	5.157	8.987	36.4	22.6265	1.74268	55.931	12.025	43.906
	20	65.305	5.239	8.94	36.7854	22.6533	1.70643	56.365	12.706	43.659
	21	64.149	5.065	8.723	34.7005	22.0409	1.72221	55.426	12.113	43.313
	22	63.8	5.214	8.601	35.2217	22.0279	1.6496	55.199	12.33	42.869
	23	64.372	5.253	8.578	35.3902	22.0407	1.63297	55.794	12.262	43.532
	24	64.895	5.212	8.95	36.6368	22.6348	1.71719	55.945	12.639	43.306
	25	62.254	4.652	7.983	29.1673	20.1934	1.71604	54.271	12.322	41.949
6	1	66.043	5.294	8.864	36.8556	22.5943	1.67435	57.179	12.927	44.252
	2	63.405	5.136	8.656	34.9166	22.0187	1.68536	54.749	12.533	42.216
	3	64.939	5.057	9.133	36.2741	22.7518	1.80601	55.806	13.364	42.442
	4	65.222	4.893	8.801	33.8218	21.9507	1.79869	56.421	12.953	43.468
	5	64.334	5.098	8.956	35.8595	22.4938	1.75677	55.378	13.012	42.366
	6	62.359	4.866	8.349	31.9078	21.1201	1.71578	54.01	12.717	41.293
	7	63.284	5.018	8.302	32.7192	21.2422	1.65444	54.982	12.821	42.161
	8	63.472	4.845	8.792	33.4558	21.8719	1.81465	54.68	13.151	41.529
	9	63.668	5.04	8.599	34.0383	21.7904	1.70615	55.069	12.3	42.769
	10	65.884	4.893	9.459	36.3505	23.1182	1.93317	56.425	12.604	43.821
	11	64.766	5.01	8.774	34.5243	22.0574	1.7513	55.992	13.436	42.556
	12	63.463	4.719	8.651	32.0631	21.4581	1.83323	54.812	12.478	42.334
	13	62.956	4.963	9.086	35.4166	22.5459	1.83075	53.87	12.629	41.241
	14	65.726	4.822	8.979	34.0052	22.1731	1.86209	56.747	12.378	44.369
	15	62.554	4.962	8.192	31.9254	20.9749	1.65095	54.362	12.973	41.389
	16	63.795	4.677	8.404	30.8705	20.9667	1.79688	55.391	12.971	42.42
	17	62.737	4.865	8.928	34.1135	22.1386	1.83515	53.809	12.968	40.841
	18	65.244	5.151	8.912	36.0543	22.4869	1.73015	56.332	12.919	43.413
	19	63.822	5.126	8.78	35.3478	22.2222	1.71284	55.042	13.058	41.984
	20	64.336	4.955	9.149	35.6047	22.647	1.84642	55.187	13.221	41.966
	21	61.263	4.674	8.662	31.7978	21.4191	1.85323	52.601	13.09	39.511
	22	64.285	4.9	9.149	35.2095	22.5757	1.86714	55.136	13.039	42.097
	23	65.698	4.92	8.623	33.3206	21.6728	1.75264	57.075	12.874	44.201
	24	62.64	4.865	8.526	32.5775	21.4294	1.75252	54.114	12.306	41.808
	25	66.045	4.932	9.714	37.628	23.6232	1.96959	56.331	12.852	43.479
7	1	64.328	5.146	8.523	34.4471	21.8001	1.65624	55.805	12.418	43.387
	2	65.12	5.28	8.67	35.9536	22.2373	1.64205	56.45	12.57	43.88
	3	65.578	5.442	8.759	37.4372	22.6122	1.60952	56.819	12.541	44.278
	4	64.762	4.987	8.56	33.5276	21.6513	1.71646	56.202	11.846	44.356
	5	64.895	5.393	8.614	36.4859	22.294	1.59726	56.281	12.727	43.554
	6	63.435	4.76	8.259	30.8762	20.8212	1.73508	55.176	11.92	43.256
	7	64.76	5.088	8.508	33.9989	21.6957	1.67217	56.252	12.244	44.008
	8	65.16	5.229	8.743	35.9062	22.2956	1.67202	56.417	12.624	43.793
	9	64.489	5.352	8.237	34.6238	21.5868	1.53905	56.252	12.08	44.172
	10	63.206	5.132	8.001	32.2493	20.8761	1.55904	55.205	12.228	42.977
	11	62.912	4.991	8.006	31.3829	20.6912	1.60409	54.906	12.132	42.774
	12	64.565	5.306	8.566	35.6973	22.092	1.6144	55.999	12.156	43.843
	13	64.632	5.137	8.474	34.1891	21.7026	1.6496	56.158	12.348	43.81
	14	66.166	5.03	8.857	34.99	22.2298	1.76083	57.309	12.063	45.246
	15	64.279	5.195	8.285	33.804	21.4534	1.5948	55.994	12.617	43.377
	16	64.138	4.92	8.122	31.3847	20.7962	1.65081	56.016	12.32	43.696
	17	63.41	5.064	8.302	33.0192	21.3044	1.63942	55.108	12.036	43.072
	18	65.037	5.226	8.712	35.7583	22.2375	1.66705	56.325	12.297	44.028
	19	63.802	4.969	8.321	32.4739	21.2092	1.67458	55.481	11.977	43.504
	20	64.803	5.411	8.216	34.9163	21.6326	1.51839	56.587	12.402	44.185
	21	63.936	4.868	8.229	31.4621	20.9128	1.69043	55.707	12.02	43.687
	22	64.543	5.176	8.335	33.8836	21.5141	1.61032	56.208	12.508	43.7
	23	66.486	5.521	8.872	38.4706	22.9159	1.60696	57.614	12.352	45.262
	24	63.794	5.058	8.095	32.1577	20.937	1.60043	55.699	12.27	43.429
	25	63.974	5.369	8.329	35.1218	21.7687	1.55131	55.645	12.435	43.21
8	1	66.383	5.296	8.757	36.4245	22.4104	1.65351	57.626	11.812	45.814
	2	65.592	5.01	8.775	34.5283	22.0591	1.7515	56.817	12.177	44.64
	3	64.791	4.915	8.608	33.2289	21.6398	1.75137	56.183	12.075	44.108
	4	65.37	4.87	8.803	33.6705	21.9241	1.8076	56.567	12.264	44.303
	5	64.013	5.549	8.083	35.2271	21.5985	1.45666	55.93	12.393	43.537
	6	65.505	5.193	8.786	35.8343	22.3223	1.69189	56.719	12.062	44.657
	7	65.238	5.067	8.651	34.4276	21.9175	1.70732	56.587	12.217	44.37
	8	65.373	5.327	8.712	36.4494	22.3741	1.63544	56.661	12.263	44.398
	9	65.829	5.306	8.854	36.8975	22.593	1.66868	56.975	11.99	44.985
	10	66.42	5.061	8.887	35.3249	22.3236	1.75598	57.533	12.217	45.316
	11	65.346	5.267	8.884	36.7504	22.5929	1.68673	56.462	12.009	44.453
	12	66.558	5.388	9.025	38.1913	23.0017	1.67502	57.533	12.211	45.322
	13	64.929	5.09	8.572	34.2681	21.8101	1.68409	56.357	11.794	44.563
	14	65.883	5.253	8.73	36.0173	22.3053	1.66191	57.153	12.023	45.13
	15	65.646	5.13	8.753	35.2666	22.1802	1.70624	56.893	11.577	45.316
	16	66.616	5.083	8.846	35.3148	22.2807	1.74031	57.77	12.246	45.524
	17	65.951	5.094	8.939	35.7633	22.4587	1.75481	57.012	11.938	45.074
	18	65.673	4.986	8.71	34.1083	21.9131	1.74689	56.963	12.769	44.194
	19	65.785	4.868	8.774	33.5458	21.8703	1.80238	57.011	12.535	44.476
	20	65.196	4.92	8.574	33.1313	21.5867	1.74268	56.622	12.212	44.41
	21	64.324	4.934	8.785	34.0432	21.9764	1.7805	55.539	11.987	43.552
	22	66.715	5.119	8.896	35.766	22.4163	1.73784	57.819	12.022	45.797
	23	64.98	5.207	8.758	35.8164	22.2922	1.68197	56.222	11.672	44.55
	24	65.809	5.263	8.528	35.2509	21.9675	1.62037	57.281	12.416	44.865
	25	66.068	4.986	8.951	35.0521	22.3374	1.79523	57.117	11.791	45.326
9	1	64.847	5.028	8.344	32.9503	21.3289	1.65951	56.503	12.624	43.879
	2	65.956	5.039	8.884	35.1595	22.2892	1.76305	57.072	12.926	44.146
	3	67.383	5.251	8.901	36.7088	22.6011	1.69511	58.482	12.298	46.184
	4	65.205	5.052	8.956	35.5359	22.4331	1.77276	56.249	12.808	43.441
	5	65.583	5.083	8.84	35.2909	22.2701	1.73913	56.743	12.731	44.012
	6	65.409	5.102	9.012	36.112	22.5976	1.76637	56.397	12.774	43.623
	7	65.681	4.704	8.773	32.412	21.6548	1.86501	56.908	12.179	44.729
	8	65.645	5.084	8.876	35.4416	22.3347	1.74587	56.769	12.885	43.884
	9	65.531	4.902	8.612	33.1564	21.6296	1.75683	56.919	12.579	44.34
	10	66.252	4.579	8.361	30.069	20.7625	1.82594	57.891	12.968	44.923
	11	65.716	4.962	8.763	34.1507	21.9746	1.76602	56.953	11.528	45.425
	12	63.984	4.843	8.075	30.7147	20.6103	1.66735	55.909	12.526	43.383
	13	67.316	5.088	8.909	35.6013	22.398	1.75098	58.407	12.737	45.67
	14	66.256	5.115	8.953	35.967	22.5111	1.75034	57.303	13.189	44.114
	15	64.229	4.845	8.468	32.2229	21.301	1.74778	55.761	12.719	43.042
	16	64.313	4.506	8.354	29.5648	20.6552	1.85397	55.959	11.998	43.961
	17	66.114	5.172	8.382	34.0483	21.5902	1.62065	57.732	12.98	44.752
	18	64.967	5.087	8.428	33.6726	21.5549	1.65677	56.539	12.617	43.922
	19	65.489	4.967	8.614	33.6038	21.7193	1.73425	56.875	13.104	43.771
	20	66.155	4.986	8.551	33.4857	21.6342	1.715	57.604	12.775	44.829
	21	67.327	4.917	8.955	34.5824	22.2541	1.82123	58.372	12.171	46.201
	22	66.89	5.195	8.513	34.7343	21.849	1.63869	58.377	12.768	45.609
	23	66.832	4.997	8.774	34.4347	22.0402	1.75585	58.058	11.745	46.313
	24	65.933	5.115	8.648	34.7417	21.9765	1.69071	57.285	12.434	44.851
	25	67.788	4.743	9.134	34.0255	22.347	1.92579	58.654	12.891	45.763
10	1	66.522	5.028	8.851	34.9524	22.2166	1.76034	57.671	12.053	45.618
	2	66.261	5.141	9.074	36.6384	22.7583	1.76503	57.187	12.789	44.398
	3	65.806	5.353	8.549	35.942	22.1267	1.59705	57.257	12.453	44.804
	4	65.319	4.904	8.793	33.8671	21.951	1.79303	56.526	12.143	44.383
	5	62.521	5.095	8.506	34.0376	21.7017	1.66948	54.015	11.771	42.244
	6	66.449	5.093	9.181	36.7243	22.8837	1.80267	57.268	12.399	44.869
	7	65.913	5.525	8.84	38.3596	22.8659	1.6	57.073	12.24	44.833
	8	67.421	5.308	8.874	36.9948	22.6306	1.67182	58.547	12.134	46.413
	9	65.39	4.892	8.409	32.3088	21.26	1.71893	56.981	12.18	44.801
	10	67.449	4.948	9.073	35.259	22.5033	1.83367	58.376	12.625	45.751
	11	66.891	5.267	8.551	35.3729	22.0128	1.6235	58.34	12.501	45.839
	12	65.344	5.098	8.844	35.411	22.2971	1.7348	56.5	12.409	44.091
	13	67.112	5.2	8.754	35.752	22.2758	1.68346	58.358	13.952	44.406
	14	66.722	5.364	8.623	36.3276	22.2699	1.60757	58.099	12.657	45.442
	15	65.683	5.216	8.554	35.0426	21.9488	1.63995	57.129	12.074	45.055
	16	67.99	5.143	8.854	35.764	22.3745	1.72156	59.136	13.229	45.907
	17	66.167	5.204	8.499	34.7372	21.8369	1.63317	57.668	12.844	44.824
	18	65.896	4.973	8.343	32.586	21.253	1.67766	57.553	11.957	45.596
	19	66.326	5.421	8.732	37.1777	22.5367	1.61077	57.594	12.653	44.941
	20	64.972	5.229	8.683	35.6598	22.191	1.66055	56.289	12.581	43.708
	21	65.353	5.144	8.698	35.1407	22.1028	1.6909	56.655	12.075	44.58
	22	65.891	5.532	8.895	38.6472	22.9708	1.60792	56.996	12.016	44.98
	23	65.48	5.13	8.628	34.763	21.9617	1.68187	56.852	12.96	43.892
	24	66.598	5.697	8.564	38.3189	22.628	1.50325	58.034	12.462	45.572
	25	64.61	5.159	8.478	34.3517	21.7393	1.64334	56.132	12.266	43.866
11	1	64.523	4.992	8.428	33.0437	21.427	1.6883	56.095	12.273	43.822
	2	64.776	4.974	8.134	31.776	20.8902	1.6353	56.642	12.376	44.266
	3	63.794	5.011	8.002	31.4929	20.7116	1.59689	55.792	11.77	44.022
	4	64.519	4.887	8.332	31.9802	21.1184	1.70493	56.187	12.031	44.156
	5	63.628	4.735	8.224	30.5839	20.7265	1.73685	55.404	12.344	43.06
	6	64.049	4.766	8.478	31.7349	21.2142	1.77885	55.571	12.61	42.961
	7	63.892	5.079	7.771	30.9988	20.4068	1.53003	56.121	12.248	43.873
	8	64.638	5.201	8.402	34.321	21.6644	1.61546	56.236	12.213	44.023
	9	63.715	5.176	8.054	32.7413	21.0282	1.55603	55.661	11.904	43.757
	10	64.636	5.364	8.378	35.2955	21.8463	1.56189	56.258	12.603	43.655
	11	64.17	4.882	8.282	31.7558	21.0243	1.69644	55.888	12.179	43.709
	12	64.758	5.169	8.347	33.8865	21.5253	1.61482	56.411	12.236	44.175
	13	65.126	5.138	8.296	33.4775	21.3946	1.61464	56.83	12.096	44.734
	14	64.996	5.102	8.536	34.2046	21.7634	1.67307	56.46	12.201	44.259
	15	65.274	4.74	8.474	31.5469	21.1729	1.78776	56.8	12.456	44.344
	16	63.772	4.774	8.259	30.967	20.8398	1.73	55.513	12.948	42.565
	17	63.86	4.807	8.177	30.8715	20.7402	1.70106	55.683	12.586	43.097
	18	64.299	4.977	8.158	31.889	20.936	1.63914	56.141	12.841	43.3
	19	65.206	4.975	8.463	33.068	21.4654	1.70111	56.743	12.275	44.468
	20	63.804	5.159	8.47	34.3193	21.7254	1.64179	55.334	12.112	43.222
	21	64.875	5.125	8.411	33.8557	21.5767	1.64117	56.464	12.66	43.804
	22	63.29	5.07	8.335	33.1897	21.37	1.64398	54.955	11.915	43.04
	23	64.321	4.965	7.935	30.9425	20.5327	1.59819	56.386	12.384	44.002
	24	66.306	5.268	8.595	35.5616	22.0906	1.63155	57.711	12.98	44.731
	25	64.617	5.13	8.157	32.8653	21.1429	1.59006	56.46	12.464	43.996
12	1	64.319	5.194	8.51	34.7153	21.8424	1.63843	55.809	11.948	43.861
	2	62.922	4.972	8.126	31.732	20.8736	1.63435	54.796	11.74	43.056
	3	64.491	5.003	8.502	33.4073	21.5711	1.69938	55.989	12.13	43.859
	4	64.347	5.244	8.282	34.1105	21.5154	1.57933	56.065	12.143	43.922
	5	64.639	5.179	8.3	33.7609	21.4575	1.60263	56.339	11.976	44.363
	6	64.617	5.403	8.482	35.9934	22.0795	1.56987	56.135	12.352	43.783
	7	64.394	5.067	8.336	33.174	21.3677	1.64515	56.058	12.356	43.702
	8	62.7	5.244	8.037	33.1014	21.093	1.53261	54.663	12.082	42.581
	9	63.603	5.179	8.485	34.5134	21.7786	1.63835	55.118	11.92	43.198
	10	65.19	5.127	8.362	33.6716	21.4942	1.63097	56.828	12.039	44.789
	11	64.15	5.026	8.447	33.3438	21.5058	1.68066	55.703	11.596	44.107
	12	63.939	5.126	7.942	31.9741	20.7662	1.54936	55.997	11.724	44.273
	13	64.526	4.892	8.205	31.525	20.9031	1.67723	56.321	11.749	44.572
	14	63.643	4.996	8.129	31.897	20.9114	1.6271	55.514	11.807	43.707
	15	63.754	5.369	8.479	35.7543	22.0275	1.57925	55.275	12.929	42.346
	16	64.491	4.573	8.259	29.6632	20.5744	1.80604	56.232	11.912	44.32
	17	63.717	5.086	8.072	32.2439	20.9355	1.5871	55.645	11.926	43.719
	18	64.186	5.208	8.318	34.0236	21.5283	1.59716	55.868	12.404	43.464
	19	65.028	5.505	8.515	36.8156	22.2771	1.54678	56.513	12.404	44.109
	20	65.243	5.094	8.829	35.3232	22.2655	1.73322	56.414	11.75	44.664
	21	64.274	5.141	8.322	33.602	21.4438	1.61875	55.952	12.324	43.628
	22	65.118	5.236	8.465	34.811	21.8214	1.61669	56.653	12.117	44.536
	23	63.734	5.006	8.128	31.9569	20.9233	1.62365	55.606	12.221	43.385
	24	64.068	5.256	8.565	35.3568	22.0222	1.62957	55.503	11.726	43.777
	25	64.461	5.079	8.084	32.2474	20.9467	1.59165	56.377	12.166	44.211
13	1	64.301	5.042	8.347	33.0539	21.353	1.65549	55.954	12.63	43.324
	2	63.28	5.243	8.32	34.2605	21.5797	1.58688	54.96	13.114	41.846
	3	63.698	5.321	8.631	36.0698	22.2252	1.62206	55.067	12.471	42.596
	4	62.776	5.348	8.116	34.0897	21.3733	1.51758	54.66	12.387	42.273
	5	64.961	5.401	7.963	33.7785	21.1854	1.47436	56.998	12.045	44.953
	6	62.791	5.146	8.144	32.9153	21.1423	1.58259	54.647	12.138	42.509
	7	62.699	5.194	8.239	33.6098	21.3724	1.58625	54.46	12.38	42.08
	8	64.405	5.251	8.511	35.1004	21.9216	1.62083	55.894	12.566	43.328
	9	63.973	5.139	8.347	33.6898	21.4845	1.62425	55.626	12.55	43.076
	10	64.684	4.808	8.636	32.6112	21.548	1.79617	56.048	12.565	43.483
	11	63.791	5.25	8.178	33.7207	21.3441	1.55771	55.613	12.46	43.153
	12	64.909	5.115	8.375	33.645	21.5006	1.63734	56.534	13.079	43.455
	13	63.225	5.313	8.561	35.7235	22.0929	1.61133	54.664	12.506	42.158
	14	63.957	5.304	8.964	37.3418	22.7823	1.69005	54.993	12.993	42
	15	63.782	5.193	8.234	33.583	21.3624	1.5856	55.548	12.082	43.466
	16	63.24	5.29	8.244	34.2518	21.5131	1.55841	54.996	12.486	42.51
	17	62.886	5.226	8.299	34.0632	21.5201	1.58802	54.587	12.359	42.228
	18	63.404	5.205	8.725	35.6678	22.2319	1.67627	54.679	12.691	41.988
	19	63.294	5.327	8.595	35.9599	22.1709	1.61348	54.699	12.33	42.369
	20	64.818	5.311	8.204	34.2209	21.4732	1.54472	56.614	12.459	44.155
	21	64.137	5.452	8.474	36.2856	22.1332	1.55429	55.663	12.312	43.351
	22	63.752	5.108	8.534	34.2368	21.768	1.67071	55.218	12.52	42.698
	23	63.865	5.278	8.336	34.5555	21.6554	1.57939	55.529	12.2	43.329
	24	64.006	5.144	8.499	34.3367	21.7556	1.65222	55.507	12.701	42.806
	25	64.239	5.267	8.425	34.8516	21.7943	1.59958	55.814	12.538	43.276
14	1	62.286	5.249	8.52	35.1242	21.9345	1.62317	53.766	12.277	41.489
	2	63.279	4.943	8.353	32.4282	21.2302	1.68986	54.926	12.527	42.399
	3	63.946	5.441	8.312	35.5201	21.8392	1.52766	55.634	12.191	43.443
	4	63.133	5.028	8.62	34.0402	21.8111	1.7144	54.513	12.409	42.104
	5	62.038	5.017	7.986	31.4676	20.6922	1.59179	54.052	12.903	41.149
	6	63.014	5.119	8.708	35.0101	22.0868	1.70111	54.306	12.859	41.447
	7	63.084	5.001	8.388	32.9462	21.3692	1.67726	54.696	12.668	42.028
	8	62.16	4.998	8.213	32.2395	21.0602	1.64326	53.947	12.613	41.334
	9	63.928	5.442	8.33	35.6036	21.8715	1.53069	55.598	12.81	42.788
	10	63.358	5.362	8.57	36.0909	22.1754	1.59828	54.788	12.652	42.136
	11	62.469	5.001	8.394	32.9698	21.3797	1.67846	54.075	12.188	41.887
	12	63.347	5.314	8.17	34.0984	21.4188	1.53745	55.177	12.619	42.558
	13	62.957	4.986	8.416	32.957	21.398	1.68793	54.541	12.752	41.789
	14	62.859	5.195	8.517	34.7506	21.856	1.63946	54.342	12.639	41.703
	15	63.395	5.314	8.936	37.2953	22.7468	1.6816	54.459	12.415	42.044
	16	62.207	5.016	8.147	32.0956	20.9699	1.6242	54.06	12.886	41.174
	17	63.757	5.137	8.685	35.0404	22.0707	1.69068	55.072	13.347	41.725
	18	63.829	5.23	8.499	34.9108	21.8722	1.62505	55.33	13.202	42.128
	19	62.902	5.251	8.515	35.1169	21.9286	1.6216	54.387	12.545	41.842
	20	63.27	4.962	8.518	33.1959	21.5443	1.71665	54.752	12.324	42.428
	21	62.965	5.138	8.62	34.7849	21.9585	1.6777	54.345	12.317	42.028
	22	63.201	4.973	8.619	33.664	21.7361	1.73316	54.582	12.421	42.161
	23	63.376	5.157	8.47	34.306	21.7227	1.64243	54.906	12.525	42.381
	24	63.717	5.272	8.609	35.6466	22.1204	1.63297	55.108	12.289	42.819
	25	62.619	5.138	8.177	32.9973	21.1884	1.59148	54.442	12.618	41.824
15	1	65.311	5.418	8.299	35.3146	21.7849	1.53175	57.012	12.141	44.871
	2	65.876	5.2	8.603	35.1353	22.0124	1.65442	57.273	11.722	45.551
	3	64.246	5.29	8.254	34.2934	21.5304	1.5603	55.992	12.344	43.648
	4	64.802	5.591	8.47	37.1931	22.3191	1.51493	56.332	11.828	44.504
	5	66.033	5.521	8.796	38.1411	22.7843	1.59319	57.237	11.777	45.46
	6	64.77	5.393	8.408	35.6134	21.938	1.55906	56.362	12.013	44.349
	7	63.973	5.497	8.134	35.1172	21.6123	1.47972	55.839	11.603	44.236
	8	65.671	5.407	8.378	35.5784	21.9056	1.54947	57.293	11.935	45.358
	9	65.922	4.998	8.25	32.3847	21.1246	1.65066	57.672	12.473	45.199
	10	65.678	5.36	8.295	34.9197	21.6977	1.54757	57.383	12.144	45.239
	11	64.836	5.181	8.196	33.3507	21.2803	1.58193	56.64	11.95	44.69
	12	64.835	5.323	8.376	35.0173	21.7864	1.57355	56.459	12.286	44.173
	13	63.91	5.296	8.271	34.403	21.568	1.56174	55.639	12.633	43.006
	14	64.615	5.144	8.208	33.161	21.2503	1.59565	56.407	11.961	44.446
	15	63.786	5.477	8.075	34.7356	21.4835	1.47435	55.711	11.935	43.776
	16	65.654	5.217	8.073	33.0785	21.1176	1.54744	57.581	12.213	45.368
	17	65.799	5.181	8.054	32.7729	21.0351	1.55453	57.745	11.612	46.133
	18	65.144	5.492	8.657	37.3412	22.5041	1.57629	56.487	11.882	44.605
	19	65.612	5.382	8.237	34.8179	21.6284	1.53047	57.375	12.284	45.091
	20	65.018	5.226	8.791	36.0826	22.3754	1.68217	56.227	11.936	44.291
	21	66.642	5.472	8.444	36.2898	22.1092	1.54313	58.198	11.824	46.374
	22	64.453	5.212	8.103	33.1696	21.1624	1.55468	56.35	11.787	44.563
	23	64.861	5.125	8.095	32.5837	21.0288	1.57951	56.766	12.047	44.719
	24	64.519	5.306	8.125	33.8595	21.3304	1.53129	56.394	11.928	44.466
	25	67.045	5.146	9.251	37.3894	23.0768	1.79771	57.794	11.937	45.857
16	1	65.684	5.188	8.447	34.4185	21.7248	1.62818	57.237	12.889	44.348
	2	67.245	5.15	9.19	37.1717	22.9744	1.78447	58.055	12.587	45.468
	3	66.651	5.306	8.674	36.1474	22.2795	1.63475	57.977	12.523	45.454
	4	66.36	5.174	8.844	35.9389	22.3984	1.70932	57.516	12.496	45.02
	5	66.814	5.179	8.664	35.2415	22.0904	1.67291	58.15	12.617	45.533
	6	66.564	5.214	9.066	37.1259	22.8409	1.73878	57.498	12.986	44.512
	7	65.499	5.162	9.074	36.788	22.786	1.75785	56.425	12.484	43.941
	8	66.228	5.157	8.786	35.5859	22.2741	1.7037	57.442	12.56	44.882
	9	65.922	5.06	8.884	35.306	22.317	1.75573	57.038	11.919	45.119
	10	65.722	5.427	8.993	38.3314	22.9985	1.65708	56.729	12.74	43.989
	11	68.035	5.133	9.211	37.1337	22.9891	1.79447	58.824	12.808	46.016
	12	66.515	5.304	8.951	37.2876	22.7596	1.68759	57.564	12.427	45.137
	13	64.943	5.288	8.423	34.9823	21.8196	1.59285	56.52	12.402	44.118
	14	65.69	5.146	8.699	35.1584	22.1072	1.69044	56.991	12.095	44.896
	15	65.739	5.36	8.967	37.7487	22.8628	1.67295	56.772	12.487	44.285
	16	65.343	5.427	8.459	36.0553	22.0728	1.55869	56.884	12.567	44.317
	17	66.446	5.448	8.738	37.3886	22.584	1.60389	57.708	12.285	45.423
	18	66.29	5.032	8.44	33.3559	21.5017	1.67727	57.85	12.376	45.474
	19	65.892	5.308	8.785	36.6237	22.4754	1.65505	57.107	12.677	44.43
	20	65.64	5.016	8.638	34.0299	21.8266	1.72209	57.002	12.512	44.49
	21	65.833	5.298	8.368	34.8196	21.7382	1.57946	57.465	12.243	45.222
	22	66.261	5.109	8.684	34.8454	22.0314	1.69975	57.577	12.387	45.19
	23	66.755	5.236	8.865	36.4559	22.5181	1.69309	57.89	12.685	45.205
	24	66.609	5.196	9.305	37.973	23.2377	1.7908	57.304	12.717	44.587
	25	66.965	4.875	9.151	35.0375	22.5469	1.87713	57.814	12.274	45.54
17	1	65.075	5.188	8.275	33.7177	21.4265	1.59503	56.8	11.948	44.852
	2	64.503	5.229	8.751	35.939	22.3096	1.67355	55.752	12.598	43.154
	3	65.531	5.108	8.522	34.1887	21.7471	1.66836	57.009	12.149	44.86
	4	66.639	5.253	9.007	37.1601	22.7893	1.71464	57.632	11.831	45.801
	5	65.742	5.306	8.74	36.4224	22.3943	1.64719	57.002	12.127	44.875
	6	66.189	5.515	8.911	38.5977	22.9753	1.61578	57.278	12.491	44.787
	7	66.075	5.169	8.744	35.4982	22.2167	1.69162	57.331	12.412	44.919
	8	66.39	5.51	8.947	38.7185	23.031	1.62377	57.443	12.344	45.099
	9	66.311	5.138	8.796	35.4952	22.2662	1.71195	57.515	12.689	44.826
	10	64.849	5.366	8.791	37.0492	22.5644	1.63828	56.058	11.854	44.204
	11	65.131	5.186	8.705	35.4561	22.1714	1.67856	56.426	12.167	44.259
	12	65.937	5.47	8.951	38.4546	22.9836	1.63638	56.986	12.303	44.683
	13	66.033	5.259	9.238	38.1567	23.2027	1.75661	56.795	11.997	44.798
	14	65.437	5.168	8.924	36.222	22.5306	1.72678	56.513	12.547	43.966
	15	66.401	5.428	8.704	37.1064	22.4977	1.60354	57.697	12.33	45.367
	16	65.692	5.191	8.924	36.3832	22.5612	1.71913	56.768	12.333	44.435
	17	64.511	5.428	8.664	36.9359	22.4284	1.59617	55.847	12.542	43.305
	18	66.945	5.699	9.01	40.3286	23.3985	1.58098	57.935	11.59	46.345
	19	65.685	5.388	8.683	36.7441	22.4067	1.61154	57.002	11.983	45.019
	20	65.124	5.527	8.971	38.9422	23.0958	1.62312	56.153	12.939	43.214
	21	65.735	5.47	9.374	40.2719	23.7219	1.71371	56.361	12.33	44.031
	22	66.399	5.602	8.573	37.7195	22.5112	1.53035	57.826	11.832	45.994
	23	65.727	5.339	8.931	37.4498	22.7717	1.67279	56.796	12.106	44.69
	24	65.452	5.415	9.006	38.3019	23.005	1.66316	56.446	12.173	44.273
	25	65.961	5.304	9.284	38.6748	23.3432	1.75038	56.677	11.755	44.922
TSL= total sperm length
HW= head width
HL= head length
HA= head area
HP= head perimeter
HE= head ellipticity
FL= flagellum length
MPL= midpiece length
PPL= principal plus terminal piece length
